# Supplementary material for: Heme Spin Distribution in the Substrate-Free and Inhibited Novel CYP116B5hd: A Multifrequency Hyperfine Sublevel Correlation (HYSCORE) Study
Source: Molecules. 2024 Jan 20;29(2):518. doi: 10.3390/molecules29020518 (PMC10819608; doi:10.3390/molecules29020518)
Supplement: Supplementary file 1 [file molecules-29-00518-s001.zip]

Archive with 1 entries (1 files):
- molecuels-2784772 Supplementary materials.pdf
